# Supplementary material for: Potential Biomarkers for the Earlier Diagnosis of Kidney and Liver Damage in Acute Intermittent Porphyria
Source: Life (Basel). 2023 Dec 21;14(1):19. doi: 10.3390/life14010019 (PMC11154556; doi:10.3390/life14010019)
Supplement: Supplementary file 1 [file life-14-00019-s001.zip]

Archive with 2 entries (2 files):
- Supplementary Table S1 STROBE statement-checklist.pdf
- Supplementary Table S2 The code for clustering performed in Figure A8.pdf
